# Supplementary material for: Association of serum brain-derived neurotrophic factor with hepatic enzymes, AST/ALT ratio, and FIB-4 index in middle-aged and older women
Source: PLoS One. 2022 Aug 23;17(8):e0273056. doi: 10.1371/journal.pone.0273056 (PMC9398011; doi:10.1371/journal.pone.0273056)
Supplement: S1 Text — (TXT) [file pone.0273056.s002.txt]

10.6084/m9.figshare.20438985
